# Supplementary material for: Betulinic Acid-Enriched Dillenia indica L. Bark Extract Attenuates UVB-Induced Skin Aging via KEAP1-Mediated Antioxidant Pathways
Source: Antioxidants (Basel). 2025 Sep 22;14(9):1144. doi: 10.3390/antiox14091144 (PMC12466404; doi:10.3390/antiox14091144)
Supplement: Supplementary file 1 [file antioxidants-14-01144-s001.zip]

Archive with 2 entries (2 files):
- Supplementary Data0827.pptx
- Table.pdf
